# Supplementary material for: In situ T regulatory cells and Th17 cytokines in paired samples of leprosy type 1 and type 2 reactions
Source: PLoS One. 2018 Jun 8;13(6):e0196853. doi: 10.1371/journal.pone.0196853 (PMC5993234; doi:10.1371/journal.pone.0196853)
Supplement: S1 Dataset — (XLSX) [file pone.0196853.s001.xlsx]

## Sheet: Planilha1
Treg - No reaction (n=40)	Treg - T1R (n= 28)	Treg - T2R (n=12)	TGF - beta- No reaction (n=24)	TGF - beta - T1R (n=12)	TGF - beta - T2R (n=12)	IL-17 - No reaction (n=24)	IL17 - T1R (n=12)	IL-17 - T2R (n=12)	IFN - No reaction (n=24)	IFN - T1R (n=12)	IFN - T2R (n=12)
0	0	0	0	590	300	340	640	440	0	625	370
1	7	16	365	620	935	0	680	1100	260	660	830
1	0	94	2	2	220	250	0	320	4	4	330
6	65	17	325	180	29	0	660	135	345	740	120
0	8	121	3	6	650	275	0	720	0	0	720
2	8	5	160	2	500	0	530	550	370	480	480
4	16	172	3	0	120	85	270	200	4	470	220
2	40	26	190	19	200	0	200	260	210	290	210
2	91	1	555	510	790	60	220	710	400	340	650
3	13	28	70	4	935	150	4	1000	170	0	730
6	42	94	0	8	120	530	0	230	280	2	170
0	248	12	180	0	390	195	200	690	510	290	720
4	45		170			140			220
156	34		135			350			290
11	10		285			120			120
1	34		18			550			480
4	72		430			130			150
72	109		150			65			75
35	4		75			700			590
1	54		550			670			450
22	27		480			1100			860
5	54		935			215			210
21	92		57			490			480
88	46		360			0			180
